# Supplementary material for: Perfluoroalkylated Substances (PFAS) Associated with Microplastics in a Lake Environment
Source: Toxics. 2021 May 11;9(5):106. doi: 10.3390/toxics9050106 (PMC8151042; doi:10.3390/toxics9050106)
Supplement: Supplementary file 1 [file toxics-09-00106-s001.zip]

Archive with 1 entries (1 files):
- toxics-1184314-supplementary.pdf
